# Supplementary material for: Construction and Content Validation of Mobile Devices’ Application Messages about Food and Nutrition for DM2 Older Adults
Source: Nutrients. 2024 Jul 18;16(14):2306. doi: 10.3390/nu16142306 (PMC11280354; doi:10.3390/nu16142306)
Supplement: Supplementary file 1 [file nutrients-16-02306-s001.zip]

Archive with 1 entries (1 files):
- nutrients-3092658-supplementary.pdf
